# Supplementary material for: A Comprehensive Evolutionary Analysis of the Dihydroflavonol 4-Reductase (DFR) Gene Family in Plants: Insights from 237 Species
Source: Genes (Basel). 2025 Mar 29;16(4):396. doi: 10.3390/genes16040396 (PMC12027299; doi:10.3390/genes16040396)
Supplement: Supplementary file 1 [file genes-16-00396-s001.zip]

Archive with 24 entries (22 files):
- supplementary material/
- supplementary material/.DS_Store
- supplementary material/._.DS_Store
- supplementary material/._FIgure S1.pdf
- supplementary material/._Figure S2.pdf
- supplementary material/._Figure S3.pdf
- supplementary material/._Figure S4.pdf
- supplementary material/._Figure S5.pdf
- supplementary material/._Table S.xlsx
- supplementary material/FIgure S1.pdf
- supplementary material/Figure S2.pdf
- supplementary material/Figure S3.pdf
- supplementary material/Figure S4.pdf
- supplementary material/Figure S5.pdf
- supplementary material/Python script/
- supplementary material/Python script/._1.filter_busco_result_80
- supplementary material/Python script/._2.species_gene_family_member_statistics
- supplementary material/Python script/._3.gene_duplication_type_statistics1
- supplementary material/Python script/._4.gene_duplication_type_statistics2
- supplementary material/Python script/1.filter_busco_result_80
- supplementary material/Python script/2.species_gene_family_member_statistics
- supplementary material/Python script/3.gene_duplication_type_statistics1
- supplementary material/Python script/4.gene_duplication_type_statistics2
- supplementary material/Table S.xlsx
