# Supplementary material for: A Comprehensive Evolutionary Analysis of the Dihydroflavonol 4-Reductase (DFR) Gene Family in Plants: Insights from 237 Species
Source: Genes (Basel). 2025 Mar 29;16(4):396. doi: 10.3390/genes16040396 (PMC12027299; doi:10.3390/genes16040396)
Supplement: Supplementary file 1 [file genes-16-00396-s001.zip › supplementary material/Python script/1.filter_busco_result_80]

import os

def main():
    MIN_PCT = 80  # Retain files that appear in at least this percentage of folders
    data_folder = '/mnt/RAID-5/MD0/luoky/00.analyze/03.260.species.phylogenetic.tree/06.buscodata.output'  # Set the parent folder containing 300 subfolders
    file_folder = 'run_viridiplantae_odb10/busco_sequences/single_copy_busco_sequences'  # Subfolder containing single copy busco sequences
    remain_filename = '/mnt/RAID-5/MD0/luoky/00.analyze/03.260.species.phylogenetic.tree/08.busco.single_copy.statistics/busco.single_copy.txt'  # File to output the list of retained files

    files_dict = {}  # Dictionary to store filenames in each folder
    remain_file = open(remain_filename, 'w')

    # Get the list of files in the 'single_copy_busco_sequences' subfolders across 300 folders
    for folder_name in os.listdir(data_folder):
        if not os.path.isdir(os.path.join(data_folder, folder_name)):
            continue
        # Get the path to the 'single_copy_busco_sequences' folder in each species' directory
        busco_sequences_folder = os.path.join(data_folder, folder_name, file_folder)
        # List all filenames in the 'single_copy_busco_sequences' folder
        files_dict[busco_sequences_folder] = os.listdir(busco_sequences_folder)

    # Check for filenames that do not exist in every folder
    for sequences_folder in files_dict:
        file_names = files_dict[sequences_folder]
        for file_name in file_names:
            file_full_path = os.path.join(sequences_folder, file_name)
            exists_count = 0  # Count how many folders contain this file
            # If this file does not exist in a folder, it will be deleted
            for folder in files_dict:
                if os.path.isfile(file_full_path) and file_name in files_dict[folder]:
                    exists_count += 1
            # Calculate the percentage, if below the threshold, delete this file
            pct = exists_count * 100 / len(files_dict)
            if pct < MIN_PCT:
                print("delete file:", file_full_path)
                os.remove(file_full_path)
            else:
                remain_file.write(file_full_path.replace('\\', '/') + "\n")

    remain_file.close()
    print('File list saved to:\n', os.path.abspath(remain_filename))

if __name__ == "__main__":
    main()
