# Supplementary material for: A Comprehensive Evolutionary Analysis of the Dihydroflavonol 4-Reductase (DFR) Gene Family in Plants: Insights from 237 Species
Source: Genes (Basel). 2025 Mar 29;16(4):396. doi: 10.3390/genes16040396 (PMC12027299; doi:10.3390/genes16040396)
Supplement: Supplementary file 1 [file genes-16-00396-s001.zip › supplementary material/Python script/2.species_gene_family_member_statistics]

import os

# Define the input file path
species_file = "/mnt/RAID-5/MD0/luosl/Gene_Family2/03.Os.At.DFR/03.fenkai_blastp_le-5/species.txt"

# Define the output file path and name
output_file = "/mnt/RAID-5/MD0/luosl/Gene_Family3/04.copy_number/species.DFR.copy_number.statistics.txt"

# Clear the output file
with open(output_file, 'w') as out_file:
    out_file.write("Species\tFile_Count\n")

# Define the directories to search for files
dirs = [
    "/mnt/RAID-5/MD0/luosl/Gene_Family3/02.blastp.HMM/01.danzi/04.shaixuan_HMM/HMM.id",
    "/mnt/RAID-5/MD0/luosl/Gene_Family3/02.blastp.HMM/02.shuangzi.another/04.shaixuan_HMM/HMM.id"
]

# Loop through each species name in the species.txt file
with open(species_file, 'r') as species_list:
    for species_name in species_list:
        species_name = species_name.strip()  # Remove any extra spaces or newline characters
        
        # Initialize the total line count
        total_count = 0

        # Iterate through the directories and check for the species file, then count lines
        for directory in dirs:
            file_path = os.path.join(directory, f"{species_name}.HMM.id")
            
            if os.path.isfile(file_path):
                # Count the number of lines in the file
                with open(file_path, 'r') as file:
                    line_count = sum(1 for _ in file)
                    total_count += line_count

        # Write the species name and total line count to the output file
        with open(output_file, 'a') as out_file:
            out_file.write(f"{species_name}\t{total_count}\n")

print(f"Statistics completed, results saved to {output_file}")
