# Supplementary material for: A Comprehensive Evolutionary Analysis of the Dihydroflavonol 4-Reductase (DFR) Gene Family in Plants: Insights from 237 Species
Source: Genes (Basel). 2025 Mar 29;16(4):396. doi: 10.3390/genes16040396 (PMC12027299; doi:10.3390/genes16040396)
Supplement: Supplementary file 1 [file genes-16-00396-s001.zip › supplementary material/Python script/3.gene_duplication_type_statistics1]

import os
import datetime

# Check if DFR_genefamily.id folder path is provided as argument
if len(os.sys.argv) == 1:
    print("Usage: script.py -id <DFR_genefamily.id_folder>")
    exit(1)

# Default parameters
id_folder = ""

# Parse command-line arguments
for i in range(1, len(os.sys.argv), 2):
    if os.sys.argv[i] == "-id":
        id_folder = os.sys.argv[i + 1]

# Check if the DFR_genefamily.id folder exists
if not os.path.isdir(id_folder):
    print("Error: DFR_genefamily.id_folder not found!")
    exit(1)

# Create directory to save statistics results
result_dir = "/mnt/RAID-5/MD0/luosl/Gene_Family3/09.Duplication_types/test.identity45/blastp.HMM.length/length200_420/DFR.genefamily.Data_statistics/02.Gene_family_member_duplication_type"
os.makedirs(result_dir, exist_ok=True)

# Create directory to save logs
log_dir = os.path.join(result_dir, "logs")
os.makedirs(log_dir, exist_ok=True)

# Create file to store error messages
error_file = os.path.join(result_dir, "error.txt")
open(error_file, 'w').close()

# Create a run log file
timestamp = datetime.datetime.now().strftime("%Y-%m-%d_%H-%M-%S")
run_log_file = os.path.join(log_dir, f"run_{timestamp}.log")
with open(run_log_file, 'w') as log:
    log.write(f"Script started at {datetime.datetime.now().strftime('%Y-%m-%d %H:%M:%S')}\n")

# Loop through each category folder
for category_folder in os.listdir("/mnt/RAID-5/MD0/luosl/Gene_Family/08.Duplication_types/02.DupGen_finder/02.analyze"):
    category_folder_path = os.path.join("/mnt/RAID-5/MD0/luosl/Gene_Family/08.Duplication_types/02.DupGen_finder/02.analyze", category_folder)
    if os.path.isdir(category_folder_path):
        with open(run_log_file, 'a') as log:
            log.write(f"Processing category folder: {category_folder_path}\n")

        # Get the category name
        category_name = os.path.basename(category_folder_path)

        # Create a folder in the result directory named after the category
        category_result_dir = os.path.join(result_dir, category_name)
        os.makedirs(category_result_dir, exist_ok=True)

        # Loop through each species folder
        for species_folder in os.listdir(category_folder_path):
            species_folder_path = os.path.join(category_folder_path, species_folder, "01.out")
            if os.path.isdir(species_folder_path):
                species_name = os.path.basename(os.path.dirname(species_folder_path))

                with open(run_log_file, 'a') as log:
                    log.write(f"Processing species: {species_name}\n")

                # Initialize counts for each duplication type
                wgd_count = 0
                transposed_count = 0
                tandem_count = 0
                proximal_count = 0
                dispersed_count = 0
                singletons_count = 0

                # Loop through each duplication type file
                duplication_types = [
                    "*.wgd.genes-unique", "*.transposed.genes-unique", "*.tandem.genes-unique",
                    "*.proximal.genes-unique", "*.dispersed.pairs-unique", "*.singletons"
                ]
                for duplication_type_pattern in duplication_types:
                    for duplication_type_file in os.listdir(species_folder_path):
                        if duplication_type_file.endswith(duplication_type_pattern):
                            file_path = os.path.join(species_folder_path, duplication_type_file)
                            if os.path.isfile(file_path):
                                # Count genes in the duplication type file
                                with open(file_path, 'r') as file:
                                    gene_ids = file.readlines()

                                for gene_id in gene_ids:
                                    gene_id = gene_id.strip()
                                    gene_file = os.path.join(id_folder, f"{species_name}.txt")
                                    if os.path.isfile(gene_file):
                                        with open(gene_file, 'r') as id_file:
                                            if gene_id in id_file.read():
                                                if duplication_type_file.endswith(".wgd.genes-unique"):
                                                    wgd_count += 1
                                                elif duplication_type_file.endswith(".transposed.genes-unique"):
                                                    transposed_count += 1
                                                elif duplication_type_file.endswith(".tandem.genes-unique"):
                                                    tandem_count += 1
                                                elif duplication_type_file.endswith(".proximal.genes-unique"):
                                                    proximal_count += 1
                                                elif duplication_type_file.endswith(".dispersed.pairs-unique"):
                                                    dispersed_count += 1
                                                elif duplication_type_file.endswith(".singletons"):
                                                    singletons_count += 1

                # Output the counts to the corresponding species file
                species_result_file = os.path.join(category_result_dir, f"{species_name}.txt")
                with open(species_result_file, 'w') as result_file:
                    result_file.write(f"Species: {species_name}\n")
                    result_file.write(f"wgd: {wgd_count}\n")
                    result_file.write(f"transposed: {transposed_count}\n")
                    result_file.write(f"tandem: {tandem_count}\n")
                    result_file.write(f"proximal: {proximal_count}\n")
                    result_file.write(f"dispersed: {dispersed_count}\n")
                    result_file.write(f"singletons: {singletons_count}\n")
            else:
                # Log errors if species folder is not found
                with open(error_file, 'a') as error_log:
                    error_log.write(f"Error: Species folder not found for category {category_name}\n")
    else:
        # Log errors if category folder is not found
        with open(error_file, 'a') as error_log:
            error_log.write(f"Error: Category folder {category_folder_path} not found\n")

print(f"Script completed. Results are saved in {result_dir}")
