# Supplementary material for: A Comprehensive Evolutionary Analysis of the Dihydroflavonol 4-Reductase (DFR) Gene Family in Plants: Insights from 237 Species
Source: Genes (Basel). 2025 Mar 29;16(4):396. doi: 10.3390/genes16040396 (PMC12027299; doi:10.3390/genes16040396)
Supplement: Supplementary file 1 [file genes-16-00396-s001.zip › supplementary material/Python script/4.gene_duplication_type_statistics2]

import os
import sys
import subprocess

# Check if species file argument is provided
if len(sys.argv) == 1:
    print("Usage: {} -species <species_file>".format(sys.argv[0]))
    sys.exit(1)

# Default output directory
output_folder = "/mnt/RAID-5/MD0/luosl/Gene_Family3/09.Duplication_types/test.identity45/blastp.HMM.length/length200_420/DFR.genefamily.Data_statistics/03.Species_Genefamily_Duplication_Type_statistics"

# Create the error log file
error_log = os.path.join(output_folder, "error_log.txt")
with open(error_log, 'w') as f:
    pass  # Create the error log file if it doesn't exist

# Create output directory if it doesn't exist
os.makedirs(output_folder, exist_ok=True)

# Define output file names
wgd_output = os.path.join(output_folder, "wgd.txt")
transposed_output = os.path.join(output_folder, "Transposed.txt")
tandem_output = os.path.join(output_folder, "Tandem.txt")
proximal_output = os.path.join(output_folder, "Proximal.txt")
dispersed_output = os.path.join(output_folder, "Dispersed.txt")
singletons_output = os.path.join(output_folder, "Singletons.txt")

# Clear or create the output files
for file in [wgd_output, transposed_output, tandem_output, proximal_output, dispersed_output, singletons_output]:
    with open(file, 'w') as f:
        pass  # Clear the contents or create the file if it doesn't exist

# Parse command line arguments
species_file = None
for i in range(1, len(sys.argv), 2):
    if sys.argv[i] == "-species":
        species_file = sys.argv[i + 1]

if not species_file:
    print("Please provide a species list file.")
    sys.exit(1)

# Process the species list file
with open(species_file, 'r') as f:
    for line in f:
        category, species = line.strip().split('\t')
        print(f"Processing species: {species}")

        # Traverse all species folders
        species_folder = f"/mnt/RAID-5/MD0/luosl/Gene_Family/08.Duplication_types/02.DupGen_finder/02.analyze/*{category}/{species}/01.out/"
        for analyze_folder in glob.glob(species_folder):
            analyze_species_folder = analyze_folder.rstrip('/')
            analyze_species_name = os.path.basename(analyze_species_folder)

            # Check if species folder exists
            if not os.path.isdir(analyze_folder):
                print(f"Analyze folder not found for {species}. Skipping...", file=sys.stderr)
                with open(error_log, 'a') as f_error:
                    f_error.write(f"Analyze folder not found for {species}.\n")
                continue

            # Define the paths to the gene type files
            wgd_genes_file = os.path.join(analyze_species_folder, f"{species}.wgd.genes-unique")
            transposed_genes_file = os.path.join(analyze_species_folder, f"{species}.transposed.genes-unique")
            tandem_genes_file = os.path.join(analyze_species_folder, f"{species}.tandem.genes-unique")
            proximal_genes_file = os.path.join(analyze_species_folder, f"{species}.proximal.genes-unique")
            dispersed_genes_file = os.path.join(analyze_species_folder, f"{species}.dispersed.genes-unique")
            singletons_file = os.path.join(analyze_species_folder, f"{species}.singletons")

            # Process each gene file
            counts = {'wgd': 0, 'transposed': 0, 'tandem': 0, 'proximal': 0, 'dispersed': 0, 'singletons': 0}
            for gene_file, key in zip(
                [wgd_genes_file, transposed_genes_file, tandem_genes_file, proximal_genes_file, dispersed_genes_file, singletons_file],
                ['wgd', 'transposed', 'tandem', 'proximal', 'dispersed', 'singletons']
            ):
                if os.path.isfile(gene_file):
                    print(f"Processing {key} genes file: {gene_file}")
                    # Count the non-duplicate genes
                    count = sum(1 for line in open(gene_file) if "Duplicate" not in line)
                    counts[key] = count
                else:
                    print(f"{key.capitalize()} genes file not found for {species}. Skipping...", file=sys.stderr)
                    with open(error_log, 'a') as f_error:
                        f_error.write(f"{key.capitalize()} genes file not found for {species}.\n")
                    continue

            # Process species statistics files
            statistics_folder_pattern = f"/mnt/RAID-5/MD0/luosl/Gene_Family3/09.Duplication_types/test.identity45/blastp.HMM.length/length200_420/DFR.genefamily.Data_statistics/02.Gene_family_member_duplication_type/*{category}/{species}.txt"
            for statistics_file in glob.glob(statistics_folder_pattern):
                if os.path.isfile(statistics_file):
                    print(f"Processing statistics file: {statistics_file}")
                    # Extract the statistics information from the file
                    with open(statistics_file, 'r') as f_stat:
                        for line in f_stat:
                            if 'wgd:' in line:
                                wgd_count = int(line.split()[1])
                            if 'transposed:' in line:
                                transposed_count = int(line.split()[1])
                            if 'tandem:' in line:
                                tandem_count = int(line.split()[1])
                            if 'proximal:' in line:
                                proximal_count = int(line.split()[1])
                            if 'dispersed:' in line:
                                dispersed_count = int(line.split()[1])
                            if 'singletons:' in line:
                                singletons_count = int(line.split()[1])
                else:
                    print(f"Statistics file not found for {species}. Skipping...", file=sys.stderr)
                    with open(error_log, 'a') as f_error:
                        f_error.write(f"Statistics file not found for {species}.\n")
                    continue

            # Process the GFF3 file for gene counts
            gff3_file = f"/mnt/RAID-5/MD0/luosl/Gene_Family/tree/00.Analysis/03.longest.transcript/{species}_Long/Longest/{species}.longest.gff3"
            gene_total_count = 0
            if os.path.isfile(gff3_file):
                print(f"Processing GFF3 file: {gff3_file}")
                with open(gff3_file, 'r') as f_gff3:
                    gene_total_count = sum(1 for line in f_gff3 if line.split()[2] == "gene")
            else:
                print(f"GFF3 file not found for {species}. Skipping...", file=sys.stderr)
                with open(error_log, 'a') as f_error:
                    f_error.write(f"GFF3 file not found for {species}.\n")

            # Process the gene family member ID file
            genefamily_member_id_file = f"/mnt/RAID-5/MD0/luosl/Gene_Family3/09.Duplication_types/test.identity45/blastp.HMM.length/length200_420/DFR.genefamily.Data_statistics/01.DFR_genefamily.id/{species}.txt"
            Genefamily_member_total_count = 0
            if os.path.isfile(genefamily_member_id_file):
                print(f"Processing genefamily member ID file: {genefamily_member_id_file}")
                Genefamily_member_total_count = sum(1 for line in open(genefamily_member_id_file))
            else:
                print(f"Genefamily member ID file not found for {species}. Setting Genefamily_member_total_count to 0...", file=sys.stderr)
                with open(error_log, 'a') as f_error:
                    f_error.write(f"Genefamily member ID file not found for {species}.\n")

            # Write the results to the output files
            output_data = [
                (wgd_output, counts['wgd'], wgd_count),
                (transposed_output, counts['transposed'], transposed_count),
                (tandem_output, counts['tandem'], tandem_count),
                (proximal_output, counts['proximal'], proximal_count),
                (dispersed_output, counts['dispersed'], dispersed_count),
                (singletons_output, counts['singletons'], singletons_count)
            ]
            for output_file, count, stat_count in output_data:
                with open(output_file, 'a') as f_output:
                    f_output.write(f"{category}\t{species}\t{count}\t{gene_total_count}\t{stat_count}\t{Genefamily_member_total_count}\n")
